# Supplementary material for: Genetics Evaluation of Targeted Exome Sequencing in 223 Chinese Probands With Genetic Skeletal Dysplasias
Source: Front Cell Dev Biol. 2021 Sep 7;9:715042. doi: 10.3389/fcell.2021.715042 (PMC8452955; doi:10.3389/fcell.2021.715042)
Supplement: Supplementary Table 1 — Demographic characteristics and variants information of 223 probands. [file Table_1.XLSX]

## Sheet: table S1
Supplementary Table S1. Demographic characteristics and variants information of 223 probands
ID	Gender	Age(year)	Family history	Consanguineous	Sanger sequencing	Clinical Diagnosis	Molecular Diagnosis	Candidate gene	RefSeq number	Nucleotide	Amino Acid	Inheritance	ACMG Category	Classification	de novo	Case previously reported
GSD0653	female	0.3	No	Nonconsanguineous	COL1A1/2 negative	Osteogenesis imperfecta
GSD2449	male	0.7	No	Nonconsanguineous	COL1A1/2 negative	Osteogenesis imperfecta	Osteogenesis imperfecta V	IFITM5	NM_001025295	c.-14C>T		Heterozygous	PVS1,PS1,	Pathogenic	de novo	Yes,PMID:22863190
GSD0642	male	1	No	Nonconsanguineous	No genetic testing	Osteogenesis imperfecta
GSD1023	male	1.3	Yes	Nonconsanguineous	PHEX、COL2A1、COMPnegative	Hypophosphatemic rickets	Metaphyseal chondrodysplasia, Schmid type	COL10A1	NM_000493	c.1783G>C	p.G595R	Heterozygous	PM1,PM2,PP2,PP3	Likely pathogenic	unknown	novel
GSD1058	male	1.3	No	Nonconsanguineous	No genetic testing	Hypophosphatemic rickets
GSD0032	female	1.6	No	Nonconsanguineous	COL2A1negative	Spondyloepiphyseal dysplasia
GSD2647	female	1.7	No	Nonconsanguineous	COL1A1/2 negative	Osteogenesis imperfecta	Osteogenesis imperfecta VII	CRTAP	NM_006371	c.1153-3C>G		Homozygous	PM2,PM6,PP3,PP4	Likely pathogenic	de novo	Novel
GSD0364	female	2	Yes	Nonconsanguineous	No genetic testing	Spondylometaphyseal dysplasia
GSD2776	female	2	Yes	Nonconsanguineous	COL1A1/2 negative	Osteogenesis imperfecta
GSD2400	male	2	No	Nonconsanguineous	COL1A1/2 negative, ES	Osteogenesis imperfecta
GSD2435	male	2.5	No	Nonconsanguineous	SEC24Dpositive	Osteogenesis imperfecta	Cole-Carpenter syndrome 2	SEC24D	NM_014822	c.938G>A; c.875C>T	p.R313H；p.P292L	Compound heterozygous	PM2,PP2,PP3,PP4,PP5;PM2,PP2,PP3,PP4,PP5	Likely pathogenic; Likely pathogenic	paternal; maternal	Yes,PMID:27942778
GSD0018	female	3	Yes	Nonconsanguineous	COL1A1positive	Osteogenesis imperfecta	Osteogenesis imperfecta I	COL1A1	NM_000088	c.1148G>C	p.G383A	Heterozygous	PM2,PP1,PP2,PP3,PP4	Likely pathogenic	paternal	novel
GSD2953	male	3	No	Nonconsanguineous	No genetic testing	Spondyloepiphyseal dysplasia	Mucopolysaccharidosis IVa	GALNS	NM_000512	c.953T>G; c.506C>T	p.M318R; p.P169L	Compound heterozygous	PS4,PS3,PP3,PP2; PM2,PM3,PP3,PP2	Pathogenic; Likely pathogenic	paternal; maternal	Yes,PMID:7795586
GSD0387	female	3	No	Nonconsanguineous	No genetic testing	Fibrodysplasia ossificans progressiva	Fibrodysplasia ossificans progressiva	ACVR1	NM_001105	c.617G>A	p.R206H	Heterozygous	PM1,PM2,PP3,PP5	Likely pathogenic	de novo	Yes,PMID:16642017
GSD1576	male	3	No	Nonconsanguineous	No genetic testing	Contracture of joint	Hypochondroplasia	FGFR3	NM_000142	c.725_733del	p.242_245del	Heterozygous	PM2,PM4,PP3,PP4	Likely pathogenic	unknown	novel
GSD0380	female	3	No	Nonconsanguineous	No genetic testing	Osteogenesis imperfecta	Osteogenesis imperfecta I	COL1A2	NM_000089	c.2295+5G>T		Heterozygous	PM2,PM6,PP3,PP4	Likely pathogenic	de novo	Novel
GSD772	male	3	No	Nonconsanguineous	No genetic testing	Spondyloepiphyseal dysplasia
GSD0975	male	3	No	Nonconsanguineous	COL1A1/2 negative	Osteogenesis imperfecta
GSD1134	male	3	Yes	Nonconsanguineous	COL1A1/2 negative	Osteogenesis imperfecta
GSD0441	male	3.5	No	Nonconsanguineous	No genetic testing	Mucopolysaccharidosis	Hypochondroplasia	FGFR3	NM_000142	c.1612A>G	p.I538V	Heterozygous	PM1,PM2,PP3,PP5	Likely pathogenic	unknown	Yes,PMID:10215410
GSD0017	male	4	No	Nonconsanguineous	No genetic testing	Spondyloepimetaphyseal dysplasia	Spondyloepimetaphyseal dysplasia with joint laxity	KIF22	NM_007317	c.446G>A	p.R149Q	Heterozygous	PM1,PM2,PP3,PP5	Likely pathogenic	de novo	Yes,PMID:22152677
GSD0704	female	4	No	Nonconsanguineous	No genetic testing, ES	Multiple metaphyseal dysplasia	Autosomal recessive distal renal tubular acidosis	SLC4A1	NM_000342	c.2102G>A	p.G701D	Homozygous	PS1,PM1,PM2,PM3,PP4	Pathogenic; Pathogenic	paternal; maternal	Yes, PMID: 9854053
GSD0014	male	4	No	Nonconsanguineous	No genetic testing, ES	Spondylometaphyseal dysplasia
GSD1587	female	4	No	Nonconsanguineous	No genetic testing	Spondyloepiphyseal dysplasia
GSD0680	male	4	Yes	Nonconsanguineous	COMP、COL2A1negative	Legg-Calve-Perthes disease
GSD2605	male	4	No	Nonconsanguineous	COL2A1negative	Metaphyseal dysplasia
GSD1518	male	4.5	No	Nonconsanguineous	COL1A1/2 negative	Osteogenesis imperfecta
GSD1631	male	5	No	Nonconsanguineous	COL2A1positive	Spondyloepiphyseal dysplasia	Spondyloepiphyseal dysplasia	COL2A1	NM_001844	c.736G>C	p.G246R	Heterozygous	PS2,PM2,PP3,PP4	Likely pathogenic	de novo	Yes,PMID:32071555
GSD1958	male	5	No	Nonconsanguineous	No genetic testing	Hypophosphatasia	Hypophosphatasia	ALPL	NM_000478	c.269A>G; c.871G>A	p.D90G;p.Glu291Lys	Compound heterozygous	PM2,PP1,PP3,PP4,PP2; PM2,PM6,PP3,PP5,PP4,PP2	Likely pathogenic; Likely pathogenic	de novo; maternal	novel
GSD2209	female	6	No	Nonconsanguineous	IFITM5positive	Osteogenesis imperfecta	Osteogenesis imperfecta V	IFITM5	NM_001025295	c.-14C>T		Heterozygous	PVS1,PS4,PM2,PM6,PP5,PP4	Pathogenic	de novo	Yes,PMID:22863190
GSD1213	male	6	No	Nonconsanguineous	No genetic testing	Osteogenesis imperfecta	Osteogenesis imperfecta Ⅰ	COL1A2	NM_000089	c.594+7A>G		Heterozygous	PM2,PM6,PP3,PP4	Likely pathogenic	de novo	Novel
GSD2308	female	6	No	Nonconsanguineous	No genetic testing	Multiple epiphyseal dysplasia	Multiple epiphyseal dysplasia	COL9A3	NM_001853	c.1616A>C	p.Q539P	Heterozygous	PM2,PM6,PP3,PP4	Likely pathogenic	de novo	novel
GSD1899	male	6	Yes	Nonconsanguineous	No genetic testing	Spondyloepiphyseal dysplasia
GSD2465	male	6	No	Nonconsanguineous	No genetic testing	Osteopetrosis	Osteopetrosis, autosomal dominantⅠ	LRP5	NM_002335	c.640G>A	p.A214T	Heterozygous	PM2,PM6,PP3,PP5,PP4,PP2	Likely pathogenic	de novo	Yes,PMID:12579474
GSD2778	male	6	No	Nonconsanguineous	No genetic testing	Spondyloepiphyseal dysplasia	Stickler syndrome	COL2A1	NM_001844	c.870+5G>A		Heterozygous	PM2,PM6,PP3,PP5	Likely pathogenic	de novo	Yes,PMID:20179744
GSD0112	male	6	No	Nonconsanguineous	COL1A1/2 negative	Osteogenesis imperfecta
GSD1318	male	6	No	Nonconsanguineous	COL1A1/2 negative	Osteogenesis imperfecta
GSD2618	female	6	No	Nonconsanguineous	PHEXnegative	Hypophosphatemic rickets
GSD2638	male	6	No	Nonconsanguineous	COL1A1/2 negative	Osteogenesis imperfecta
GSD2685	female	7	Yes	Nonconsanguineous	COL2A1positive	Hypochondroplasia	Spondyloepiphyseal dysplasia	COL2A1	NM_001844	c.3455G>A	p.G1152D	Heterozygous	PM2,PM6,PP3,PP4,PP5	Likely pathogenic	paternal	Yes,PMID:21924244
GSD1555	male	7	Yes	Nonconsanguineous	No genetic testing	Short stature,Joint enlargement	Short stature with nonspecific skeletal abnormalities	NPR2	NM_003995	c.1859G>A	p.R620H	Heterozygous	PM1,PM2,PP3,PP4	Likely pathogenic	unknown	novel
GSD1885	female	7	No	Nonconsanguineous	No genetic testing	Varus deformity of lower extremity	Larsen syndrome	FLNB	NM_001164317	c.2309C>T	p.T770I	Heterozygous	PM1,PM2,PP3,PP4	Likely pathogenic	de novo	novel
GSD2984	male	7	No	Nonconsanguineous	No genetic testing	Varus deformity of both feet, flexion contracture deformity of both knees	Hereditary motor neuropathy	TRPV4	NM_021625	c.806G>A	p.R269H	Heterozygous	PS3,PS4,PM2,PM6,PP4,PP2	Pathogenic	de novo	Yes,PMID:20037586
GSD2440	female	7	No	Nonconsanguineous	No genetic testing	Spondyloepiphyseal dysplasia
GSD2278	male	7	No	Nonconsanguineous	COL1A1/2 negative	Osteogenesis imperfecta
GSD2378	female	7	No	Nonconsanguineous	COL2A1negative	Multiple epiphyseal dysplasia	Hypochondroplasia	FGFR3	NM_000142	c.1620C>G	p.N540K	Heterozygous	PM1,PM2,PP3,PP6	Likely pathogenic	unknown	Yes,PMID:8589686
GSD2874	male	7	No	Nonconsanguineous	HOXD13negative	Polydactyly	Preaxial polydactyly type 4	GLI3	NM_000168	c.3278C>T	p.P1093L	Heterozygous	PM2,PM6,PP3,PP4	Likely pathogenic	de novo	novel
GSD1771	male	8	Yes	Nonconsanguineous	COL2A1 positive	Spondyloepiphyseal dysplasia	Spondyloepiphyseal dysplasia congenita	COL2A1	NM_001844	c.1340G>C	p.G447A	Heterozygous	PM2,PM6,PP1,PP2,PP4,PP5	Pathogenic	paternal	yes,PMID:21924244
GSD0648	female	8	No	Nonconsanguineous	COL1A2positive	Osteogenesis imperfecta	Osteogenesis imperfecta I	COL1A2	NM_000089	c.816_817insGCTGGTCCT	p.N272delinsNAGP	Heterozygous	PM2,PM4,PM6	Likely pathogenic	de novo	Yes,PMID:22753364
GSD1202	female	8	No	Nonconsanguineous	No genetic testing	Progressive pseudorheumatoid dysplasia
GSD0842	female	8	No	Nonconsanguineous	No genetic testing	Spondylometaphyseal dysplasia	Mucopolysaccharidosis IVa	GALNS	NM_000512	c.1498G>T；c.1429_1455del	p.G500C；p.477_485del	Compound heterozygous	PM2,PM3,PP2,PP3,PP4; PVS1,PM2,PM4,PP4,PP5	Likely pathogenic; Pathogenic	maternal; paternal	Yes,PMID:24726177；30458289
GSD2192	female	8	No	Nonconsanguineous	No genetic testing	Spondyloepiphyseal dysplasia	Spondyloepimetaphyseal dysplasia, Maroteaux type	TRPV4	NM_021625	c.694C>T	p.R232C	Heterozygous	PM1,PM2,PP3,PP5	Likely pathogenic	paternal,无家族史	Yes,PMID:20460441
GSD1655	male	8	No	Nonconsanguineous	No genetic testing	Spondyloepiphyseal dysplasia
GSD0412	male	8	No	Nonconsanguineous	No genetic testing	Spondyloepiphyseal dysplasia	Brachytelephalangic chondrodysplasia punctata	ARSE	NM_000047	c.217G>A	p.G73S	X-Linked	PM1,PM2,PP3,PP4,PP5	Likely pathogenic	de novo	Yes,PMID:23470839
GSD0692	male	8	Yes	Nonconsanguineous	No genetic testing	Spondyloepiphyseal dysplasia	Spondyloepiphyseal dysplasia, Kimberley type	ACAN	NM_001135	c.274G>A	p.G92R	Heterozygous	PM1,PM2,PP3,PP4,	Likely pathogenic	unknown	novel
GSD2892	male	8	No	Nonconsanguineous	No genetic testing	Mucolipidosis	Mucopolysaccharidosis type IIIC	HGSNAT	NM_001363227	c.205G>A；c.493+13T>A	p.V69I；	Compound heterozygous	PM2,BP4; PM2,BS1	Uncertain significance; Uncertain significance	paternal; de novo	novel
GSD2503	male	8	No	Nonconsanguineous	No genetic testing	Spondylometaphyseal dysplasia	Mucopolysaccharidosis IVa	GALNS	NM_000512	c.1279_1286del；c.775C>T	p.V427fs; p.R259W	Compound heterozygous	PVS1,PM2,PP4; PM1,PM2,PP3,PP4	Likely pathogenic; Likely pathogenic	maternal; de novo	novel
GSD0262	male	8	No	Nonconsanguineous	COL1A1/2 negative	Osteogenesis imperfecta
GSD2091	female	8	No	Nonconsanguineous	COL1A1/2 negative	Osteogenesis imperfecta	Osteogenesis imperfecta XIV	BMP1	NM_001199	c.362C>T; c.1252delA	p.A121V; p.S418fs	Compound heterozygous	PM1,PM2,PM3,PP2,PP3,PP4; PVS1,PM2,PP4	Likely pathogenic; Pathogenic	unknown	novel
GSD2541	female	8	Yes	Nonconsanguineous	RUNX2、CBFB negative	Cleidocranial dysplasia
GSD2034	female	8.5	Yes	Nonconsanguineous	COMPpositive	Spondyloepiphyseal dysplasia	Pseudoachondroplasia	COMP	NM_000095	c.815T>C	p.L272P	Heterozygous	PM2,PP1,PP3,PP4,PP2	Likely pathogenic	maternal	Yes,PMID:10405447
GSD1511	female	9	Yes	Nonconsanguineous	FGFR3positive	Achondroplasia	Hypochondroplasia	FGFR3	NM_000142	c.1138G>A	p.G380R	Heterozygous	PS4,PM1,PM2,PP3,PP5,PP4,PP2,PM6	Pathogenic	paternal	Yes,PMID:7913883
GSD0171	male	9	No	Nonconsanguineous	No genetic testing	Mucopolysaccharide
GSD0148	female	9	No	Nonconsanguineous	No genetic testing	Osteoporosis-pseudoglioma syndrome	Osteoporosis-pseudoglioma syndrome	LRP5	NM_002335	c.1708C>T；c.1455G>T	p.R570W; p.E485D	Compound heterozygous	PM2,PP3,PP5,PP2,PP4; PM2,PP3,PP2,PP4	Likely pathogenic; Likely pathogenic	paternal; maternal	novel; Yes,PMID:11719191
GSD0497	male	9	No	Nonconsanguineous	COMP、COL11A2negative	Spondyloepiphyseal dysplasia	Spondyloepiphyseal dysplasia	COL2A1	NM_001844	c.3266_3268del	p.1089_1090del	Heterozygous	PM2,PM4,PM6	Likely pathogenic	de novo	Yes,PMID:15895462
GSD2320	male	9	No	Nonconsanguineous	SLC25A13negative	Epiphyseal dysplasia
GSD1136	male	10	No	Nonconsanguineous	No genetic testing	Spondyloepiphyseal dysplasia	Achondrogenesis 1B	SLC26A2	NM_000112	c.484G>T; c.1010_1012del	p.V162L; p.337_338del	Compound heterozygous	PM1,PM2,PP3,PP4; PM2,PM4,PP4,PP5	Likely pathogenic; Likely pathogenic	paternal; maternal	novel; novel
GSD0703	female	10	No	Nonconsanguineous	COL1A1/2 negative	Osteogenesis imperfecta	Osteogenesis imperfecta XIV	BMP1	NM_001199	c.590A>G	p.Q197R	Homozygous	PM1,PM2,PP2,PP3	Likely pathogenic	maternal	novel
GSD2925	male	10.9	No	Nonconsanguineous	CTSKpositive	Osteosclerosis	Pycnodysostosis	CTSK	NM_000396	c.365G>A	p.R122Q	Homozygous	PM2,PP3,PP4,PP2,PP5	Likely pathogenic	maternal	Yes,PMID:23506830
GSD1866	male	10.9	No	Nonconsanguineous	COL1A1/2 negative	Osteogenesis imperfecta
GSD1355	male	11	Yes	Nonconsanguineous	COL2A1positive	Spondyloepiphyseal dysplasia	Spondyloepiphyseal dysplasia	COL2A1	NM_001844	c.4462T>C	p.X1488Q	Heterozygous	PM2,PM4,PP1,PP5	Likely pathogenic	maternal	Yes,PMID:32071555
GSD1556	male	11	No	Nonconsanguineous	No genetic testing	Spondyloepiphyseal dysplasia	Pseudoachondroplasia	COMP	NM_000095	c.2038A>T	p.K680X	Heterozygous	PVS1,PM2,PP4	Pathogenic	de novo	novel
GSD1270	male	11	No	Nonconsanguineous	No genetic testing	Brachydactyly	Brachydactyly type A2	GDF5	NM_000557	c.397delG:p.A133fs		Heterozygous	PVS1,PM2,PM6	Pathogenic	de novo	novel
GSD2677	female	11	No	Nonconsanguineous	No genetic testing	Cleidocranial dysplasia	Cleidocranial dysplasia	RUNX2	NM_001024630	c.674G>A	p.R225Q	Heterozygous	PM2,PP1,PP3,PP5,PP2,PP4	Likely pathogenic	de novo	Yes,PMID:10545612
GSD1662	female	11	No	Nonconsanguineous	No genetic testing	Calcification of joints and arteries
GSD0283	male	11	No	Nonconsanguineous	No genetic testing	Metaphyseal dysplasia
GSD0120	female	11	No	Nonconsanguineous	No genetic testing	Spondyloepiphyseal dysplasia
GSD2119	male	11	No	Nonconsanguineous	No genetic testing	Metaphyseal anadysplasia	Metaphyseal anadysplasia type 1	MMP13	NM_002427	c.208G>A	p.E70K	Heterozygous	PM1,PM2,PM6,	Likely pathogenic	de novo	novel
GSD2500	female	11	No	Nonconsanguineous	No genetic testing	Legg-Calve-Perthes disease
GSD0948	female	11	No	Nonconsanguineous	No genetic testing, ES	Dysplasia of epiphysis, bending deformity of lower limbs
GSD1105	female	11	No	Nonconsanguineous	COL1A1/2 negative	Osteogenesis imperfecta
GSD2938	male	11	No	Nonconsanguineous	COL1A1/2 negative	Osteogenesis imperfecta
GSD1014	male	11	No	Nonconsanguineous	COL1A1/2 negative	Osteogenesis imperfecta
GSD1489	female	11	No	Nonconsanguineous	TRPV4negative	Spondylometaphyseal dysplasia	Mucolipidosis	GNPTAB	NM_024312	c.2318G>T；c.2317A>C	p.S773I；p.S773R	Compound heterozygous	PM1,PM2; PM1,PM2	Uncertain significance; Uncertain significance	paternal; maternal	novel
GSD1723	female	11	No	Nonconsanguineous	HOXD13negative	Brachydactyly
GSD0720	male	11	No	Nonconsanguineous	PHEXnegative	Hypophosphatemic rickets
GSD0933	male	11	No	Nonconsanguineous	COL1A1/2 negative	Osteogenesis imperfecta
GSD2750	female	11	No	Nonconsanguineous	COL1A1/2 negative	Osteogenesis imperfecta	Camurati-Engelmann disease	TGFB1	NM_000660	c.652C>T	p.R218C	Heterozygous	PM1,PM2,PP4,PP5	Likely pathogenic	de novo	Yes,PMID:10973241
GSD2343	female	11	No	Nonconsanguineous	GNASnegative	Mucopolysaccharidosis
GSD0456	male	12	No	Nonconsanguineous	EVC2positive	Ellis-van Creveld syndrome	Ellis-van Creveld syndrome	EVC2	NM_147127	c.2484G>A; c.1195C>T	p.W828X, p.R399X	Compound heterozygous	PVS1,PM2,PP4; PVS1,PS4,PP3	Pathogenic; Pathogenic	paternal; de novo	novel
GSD0574	female	12	No	Nonconsanguineous	COL1A1/2 negative，TMEM38Bpositive	Osteogenesis imperfecta	Osteogenesis imperfecta XIII	TMEM38B	NM_018112	c.150C>G; c.507G>A	p.S50R; p.W169X	Compound heterozygous	PM2,PM3,PP3,PP4,PP2; PVS1,PM2,PP4	Likely pathogenic; Pathogenic	paternal; maternal	Yes,PMID:30913006; 26911354
GSD0723	male	12	No	Nonconsanguineous	FKBP10positive	Osteogenesis imperfecta	Osteogenesis imperfecta XI	FKBP10	NM_021939	c.810_811del; c.825delC	p.L270fs；p.L275fs	Compound heterozygous	PVS1,PM2,PM3; PVS1,PM2,PM3,PP5	Pathogenic; Pathogenic	maternal; paternal	Yes,PMID:29512769
GSD2194	male	12	No	Nonconsanguineous	PLS3positive	Osteogenesis imperfecta	Osteoporosis, X-linked	PLS3	NM_001282337	c.853-1G>A		X-Linked	PVS1,PM2,PP4	Pathogenic	maternal	Yes,PMID:30913006
GSD0065	male	12	No	Nonconsanguineous	No genetic testing	Spondyloepiphyseal dysplasia	Spondyloepiphyseal dysplasia	COL2A1	NM_001844	c.3248G>T	p.G1083V	Heterozygous	PM2,PM6,PP3,PP4,PP2	Likely pathogenic	de novo	novel
GSD0363	female	12	No	Nonconsanguineous	No genetic testing	Spondyloepiphyseal dysplasia	Spondylometaphyseal dysplasia, Kozlowski type	TRPV4	NM_021625	c.1781G>A	p.R594H	Heterozygous	PM1,PM2,PP3,PP5	Likely pathogenic	de novo	Yes,PMID:19232556
GSD1198	male	12	No	Nonconsanguineous	No genetic testing	Multiple epiphyseal dysplasia	Spondyloepiphyseal dysplasia congenita	COL2A1	NM_001844	c.3327+3G>A		Heterozygous	PP5,BS1,BS2	Benign	de novo	novel
GSD0218	male	12	No	Nonconsanguineous	No genetic testing	Spondylometaphyseal dysplasia
GSD0841	female	12	No	Nonconsanguineous	No genetic testing	Osteogenesis imperfecta	Osteogenesis imperfecta	COL1A2	NM_000089	c.3034G>A	p.G1012S	Heterozygous	PM1,PM2,PM6,PP3,PP5	Likely pathogenic	de novo	Yes,PMID:8094076
GSD0110	male	12	No	Nonconsanguineous	COL1A1/2 negative	Osteogenesis imperfecta
GSD1190	female	12	No?	Nonconsanguineous	COL2A1negative, ES	Spondyloepiphyseal dysplasia
GSD0526	male	12	No	Nonconsanguineous	WISP3negative	Progressive pseudorheumatoid dysplasia	Pseudoachondroplasia	COMP	NM_000095	c.1424A>G	p.D475G	Heterozygous	PM2,PM6,PP3,PP4	Likely pathogenic	de novo	Novel
GSD1563	female	12	No	Nonconsanguineous	WISP3negative	Progressive pseudorheumatoid dysplasia	Spondyloepiphyseal dysplasia	COL2A1	NM_001844	c.620G>A	p.G207E	Heterozygous	PM2,PM6,PP2,PP3,PP4	Likely pathogenic	de novo	Yes,PMID:26030151
GSD0021	female	12	No	Nonconsanguineous	PHEXnegative	Hypophosphatemic rickets
GSD2563	male	12	Yes	Nonconsanguineous	COL1A1/2 negative	Osteogenesis imperfecta
GSD1735	male	12	No	Nonconsanguineous	CLCN7negative	Osteopetrosis
GSD0229	male	13	No	Nonconsanguineous	COL1A1positive	Osteogenesis imperfecta	Osteogenesis imperfecta I	COL1A1	NM_000088	c.1085G>C	p.G362A	Heterozygous	PM2,PP2,PP3,PP4	Likely pathogenic	paternal	Novel
GSD1875	female	13	Yes	Nonconsanguineous	No genetic testing	Epiphyseal dysplasia	Multiple epiphyseal dysplasia|	COMP	NM_000095	c.1419_1420insGAC	p.N474delinsDN	Heterozygous	PM2,PP1,PP2,PP4,PP5	Likely pathogenic	paternal	Yes,PMID:9887340
GSD2216	male	13	Yes	Nonconsanguineous	No genetic testing, ES	Spondyloepiphyseal dysplasia
GSD0238	male	13	No	Nonconsanguineous	No genetic testing	Progressive pseudorheumatoid dysplasia	Progressive pseudorheumatoid dysplasia	WISP3	NM_198239	c.670dupA; c.721T>G	p.W223fs；p.C241G	Compound heterozygous	PVS1,PM2,PP4; PM2,PM3,PP2,PP4	Pathogenic; Likely pathogenic	paternal; de novo	Yes,PMID:20426955
GSD1076	male	13	Yes	Nonconsanguineous	No genetic testing	Spondyloepiphyseal dysplasia	Spondyloepimetaphyseal dysplasia, Maroteaux type	TRPV4	NM_021625	c.694C>T	p.R232C	Heterozygous	PS3,PS4,PM2,PM6,PP4,PP2	Pathogenic	paternal	Yes,PMID:20460441
GSD1721	male	13	No	Nonconsanguineous	No genetic testing, ES	Mucopolysaccharidosis	Charcot-Marie-Tooth disease	SBF2	NM_030962	c.3812G>A; c.3754A>T	p.R1271H;p.S1252C	Compound heterozygous	PM2, PP1,PP2,PP3,PP4; PM2, PP1,PP2,PP3,PP4	Likely pathogenic; Likely pathogenic	maternal; paternal	Novel
GSD2051	male	13	No	Nonconsanguineous	No genetic testing	Cleidocranial dysplasia	Cleidocranial dysplasia	RUNX2	NM_001024630	c.1088-8A>G		Heterozygous	PM1,PM2,PP3,PP5	Likely pathogenic	de novo	Yes,PMID:10545612
GSD0476	male	13	No	Nonconsanguineous	COL1A1/2 negative	Osteogenesis imperfecta
GSD0863	female	13	No	Consanguineous	PHEX negative	Hypophosphatemic rickets
GSD0373	male	13	No	Nonconsanguineous	ACVR1negative	Fibrodysplasia ossificans progressiva	Osteogenesis imperfecta V	IFITM5	NM_001025295	c.-14C>T		Heterozygous	PVS1,PS1,PM6	Pathogenic	de novo	YesPMID:22863190
GSD0215	male	13	No	Nonconsanguineous	NOTCH2negative	Spondyloepiphyseal dysplasia
GSD1429	male	13	No	Nonconsanguineous	COL1A1/2 negative	Osteogenesis imperfecta
GSD1946	male	13	No	Nonconsanguineous	PHEXnegative	Hypophosphatemic rickets
GSD0628	female	14	No	Nonconsanguineous	No genetic testing	Short stature, joint dysplasia	Larsen syndrome	FLNB	NM_001164317	c.865G>A	p.V289M	Heterozygous	PM1,PM2,PM6	Likely pathogenic	de novo	novel
GSD2382	female	14	No	Nonconsanguineous	No genetic testing	Spondyloepiphyseal dysplasia
GSD1308	male	14	No	Nonconsanguineous	COL1A1/2 negative	Osteogenesis imperfecta
GSD1757	male	14	No	Nonconsanguineous	COL1A1/2 negative	Osteogenesis imperfecta
GSD0548	male	14	No	Nonconsanguineous	PHEXnegative	Hypophosphatemic rickets
GSD2507	female	14	No	Nonconsanguineous	COL1A1/2 negative	Osteogenesis imperfecta
GSD1617	male	14	No	Nonconsanguineous	COL1A1/2 negative	Osteogenesis imperfecta
GSD0237	male	15	No	Nonconsanguineous	FGFR3positive	Spondyloepiphyseal dysplasia	Hypochondroplasia	FGFR3	NM_000142	c.1138G>A	p.G680E	Heterozygous	PS4,PM1,PM2,PM6,PP3,PP5,PP4,PP2,	Pathogenic	de novo	Yes,PMID:7913883
GSD0984	male	15	No	Nonconsanguineous	No genetic testing	Osteogenesis imperfecta
GSD0219	female	15	No	Nonconsanguineous	No genetic testing	Osteopetrosis	Osteopetrosis, autosomal dominant type 2	CLCN7	NM_001287	c.296A>G	p.Y99C	Heterozygous	PM2,PP2,PP3,PP5	Likely pathogenic	de novo	Yes,PMID:16118345
GSD0240	female	15	No	Nonconsanguineous	COL1A1/2 negative	Osteogenesis imperfecta
GSD1523	male	15	No	Nonconsanguineous	COL1A1/2 negative	Osteogenesis imperfecta
GSD2630	male	15	No	Nonconsanguineous	COL1A1/2 negative	Osteogenesis imperfecta
GSD1042	female	15	No	Nonconsanguineous	EXT1、EXT2negative	Exostoses, multiple
GSD1495	male	15	No	Nonconsanguineous	COL1A1/2 negative	Osteogenesis imperfecta
GSD1268	female	16	No	Nonconsanguineous	CLCN7positive	Osteopetrosis	Osteopetrosis, autosomal dominant type 2	CLCN7	NM_001287	c.856C>T	p.R286W	Heterozygous	PM1,PM2,PP2,PP3	Likely pathogenic	de novo	Yes,PMID:11741829
GSD2654	male	16	No	Nonconsanguineous	PHEXpositive	Hypophosphatemic rickets	Hypophosphatemic rickets	PHEX	NM_001282754	c.1768+2T>G		X-Linked	PVS1,PM2,PP5,PP4	Pathogenic	de novo	Yes,PMID:24836714
GSD0750	male	16	No	Nonconsanguineous	No genetic testing	Osteogenesis imperfecta	Osteogenesis imperfecta IV	COL1A2	NM_000089	c.540+10T>C		Heterozygous	PM2,PM6,PP1,PP4,	Likely pathogenic	de novo	Novel
GSD0266	male	16	No	Nonconsanguineous	COL1A1/2 negative	Osteogenesis imperfecta
GSD2059	male	16	No	Nonconsanguineous	PHEXnegative	Hypophosphatemic rickets
GSD0471	male	16	Yes	Nonconsanguineous	PHEXnegative	Hypophosphatemic rickets
GSD1888	male	16	No	Nonconsanguineous	COL1A1/2 negative	Osteogenesis imperfecta
GSD0588	female	16.5	No	Nonconsanguineous	CTSKnegative	Pycnodysostosis
GSD0082	female	17	Yes	Nonconsanguineous	No genetic testing	Hypophosphatemic rickets	Hypophosphatemic rickets	PHEX	NM_001282754	c.1645+5G>A		X-Linked	PM2,PP1,PP3,PP5	Likely pathogenic	maternal	Yes,PMID:11502829
GSD0004	male	17	Yes	Consanguineous	No genetic testing, ES	Knee pronation, loose skin, loose facet joints		COG7	NM_153603	c.1138G>A	p.E380K
GSD0962	female	17	No	Nonconsanguineous	No genetic testing, ES	Spondyloepiphyseal dysplasia	Mucopolysaccharidosis IVa	GALNS	NM_000512	c.1156C>T；c.1288C>G	p.R386C; p.H430D	Compound heterozygous	PM1,PM2,PP3,PP5; PM1,PM2,PP3,PP4	Likely pathogenic; Likely pathogenic	unknown	Yes,PMID:7795586
GSD0729	male	17	No	Nonconsanguineous	PHEXnegative	Hypophosphatemic rickets
GSD2666	male	18	No	Nonconsanguineous	DMP1positive	Hypophosphatemic rickets	Hypophosphatemic rickets, autosomal recessive, type 1	DMP1	NM_001079911	c.682G>T	p.E228X	Homozygous	PVS1,PM2,PP4	Pathogenic	paternal	Yes,PMID:29901142
GSD1625	female	18	Yes	Nonconsanguineous	PHEXpositive	Hypophosphatemic rickets	Hypophosphatemic rickets	PHEX	NM_001282754	c.187+1G>C		X-Linked	PVS1,PM2,PP3	Pathogenic	de novo	Yes,PMID:30682568
GSD0926	female	18	No	Nonconsanguineous	PHEXnegative	Hypophosphatemic rickets
GSD2760	female	19	No	Nonconsanguineous	COL1A1/2 negative	Osteogenesis imperfecta
GSD2640	female	19	No	Nonconsanguineous	PHEXnegative	Hypophosphatemic rickets
GSD2355	female	19	No	Nonconsanguineous	PHEXnegative	Hypophosphatemic rickets
GSD0083	male	20	Yes	Nonconsanguineous	WNT1 negative, COL1A1 positive	Osteogenesis imperfecta	Osteogenesis imperfecta I	COL1A1	NM_000088	c.4021C>T	p.Q1341X	Heterozygous	PVS1,PM2,PP1	Pathogenic	paternal	Yes,PMID:24147872
GSD0923	male	20	No	Nonconsanguineous	No genetic testing	Mental retardation,mental retardation
GSD0829	male	20	No	Nonconsanguineous	No genetic testing	Osteogenesis imperfecta	Osteogenesis imperfecta I	COL1A1	NM_000088	c.2704G>A	p.G902S	Heterozygous	PS2,PM2,PM6,PP4，	Pathogenic	de novo	yes,PMID:30715774
GSD0637	male	20	No	Nonconsanguineous	No genetic testing	Syndactyly
GSD0215	female	21	No	Nonconsanguineous	No genetic testing	Brachydactyly	Brachydactyly type D	HOXD13	NM_000523	c.819C>A	p.Y273X	Heterozygous	PVS1,PM2,PP4	Pathogenic	de novo	novel
GSD0420	male	21	No	Consanguineous	No genetic testing	Multiple joint contracture
GSD1897	male	21	No	Nonconsanguineous	No genetic testing	Short-statured,ectrodactyly
GSD1252	male	21	No	Nonconsanguineous	No genetic testing	Spondyloepiphyseal dysplasia	Spondyloepiphyseal dysplasia congenita	COL2A1	NM_001844	c.2218C>T	p.P740S	Heterozygous	PM2,PM6,PP3,PP4	Likely pathogenic	de novo	novel
GSD2649	female	21	No	Nonconsanguineous	No genetic testing	Osteopoikilosis	Osteopoikilosis	LEMD3	NM_014319	c.2572G>A	p.G858R	Heterozygous	PM2,PM6,PP3,PP4	Likely pathogenic	de novo	novel
GSD2013	male	21	No	Nonconsanguineous	SLCO2A1 negative	Hypertrophic osteoarthropathy		暂无
GSD0426	male	21	No	Nonconsanguineous	COL2A1negative	Legg-Calve-Perthes disease
GSD0754	male	21	No	Nonconsanguineous	PHEX、DMP1negative	Hypophosphatemic rickets
GSD1348	male	22	No	Nonconsanguineous	PHEXnegative	Hypophosphatemic rickets
GSD0910	male	23	No	Nonconsanguineous	SLCO2A1 positive	Hypertrophic osteoarthropathy	Hypertrophic osteoarthropathy	SLCO2A1	NM_005630	c.611C>T; c.940+1G>A	p.S204L	Compound heterozygous	PM2,PP1,PP3,PP4,PP2; PVS1,PM2,PP1,PP5,PP4	Likey pathogenic; Pathogenic	unknown	novel
GSD2644	male	23	No	Nonconsanguineous	SEC24Dpositive	Osteogenesis imperfecta	Cole-Carpenter syndrome 2	SEC24D	NM_014822	c.2842T>C; c.2723G>A	p.S948P；p.C908Y	Compound heterozygous	PM2,PP3,PP5,PP2; PM2,PP3,PP5,PP2	Likely pathogenic; Likely pathogenic	maternal; de novo	Yes,PMID:27942778
GSD1648	male	23	No	Nonconsanguineous	No genetic testing	Arthrogryposis multiplex congenita
GSD2364	female	23	No	Nonconsanguineous	No genetic testing	Osteogenesis imperfecta	Osteogenesis imperfecta I	COL1A1	NM_000088	c.2161C>T	p.Q721X	Heterozygous	PVS1,PM2,PP3,PP5	Pathogenic	de novo	Novel
GSD2778	male	23	No	Nonconsanguineous	WISP3、MAN2B1negative	Mucolipidosis	Mucolipidosis III	GNPTAB	NM_024312	c.3074T>C；c.2715+1G>A	p.L1025S	Compound heterozygous	PM1,PM2,PM3,PP3,PP4; PVS1,PM2,PP3,PP5	Likely pathogenic; pathogenic	maternal; de novo	Yes,PMID:29872134
GSD0001	female	23	No	Nonconsanguineous	PHEXnegative	Hypophosphatemic rickets	Metaphyseal chondrodysplasia, Schmid type	COL10A1	NM_000493	c.1767dupT	p.T590fs	Heterozygous	PVS1,PM2,PP4	Pathogenic	unknown	novel
GSD2081	female	23	No	Nonconsanguineous	COL1A1/2 negative	Osteogenesis imperfecta
GSD1200	male	24	No	Nonconsanguineous	FGFR3positive	Spondyloepiphyseal dysplasia	Hypochondroplasia	FGFR3	NM_000142	c.1138G>A	p.G380R	Heterozygous	PS4,PM1,PM2,PP3,PP5,PP4,PP2,PM6	Pathogenic	de novo	Yes,PMID:7913883
GSD2939	male	24	No	Consanguineous	TCIRG1positive	Osteopetrosis	Osteopetrosis, autosomal recessive	TCIRG1	NM_006019	c.2236+6T>G		Homozygous	PS3,PM2,PP4	Likely pathogenic	de novo	Yes,PMID:28816234
GSD0768	female	24	Yes	Nonconsanguineous	No genetic testing	Spondyloepiphyseal dysplasia	Spondyloepiphyseal dysplasia	COL2A1	NM_001844	c.611G>T	p.G204V	Heterozygous	PM2,PP1,PP2,PP3,PP4	Likely pathogenic	paternal	Yes,PMID:24681029
GSD2693	male	24	No	Nonconsanguineous	No genetic testing	Osteopetrosis	Osteopetrosis, autosomal dominant type 2	CLCN7	NM_001287	c.755A>G	p.H252R	Heterozygous	PM1,PM2,PP2,PP3	Likely pathogenic	de novo	novel
GSD0513	male	24	No	Nonconsanguineous	No genetic testing	Severe skeletal deformity		NPR2
GSD2375	female	24	No	Nonconsanguineous	No genetic testing	Syndactyly
GSD1714	male	24	No	Nonconsanguineous	No genetic testing, ES	Spondylometaphyseal dysplasia
GSD2364	male	24	No	Nonconsanguineous	COL1A1/2 negative	Osteogenesis imperfecta
GSD0804	female	25	No	Nonconsanguineous	No genetic testing	Camurati-Engelmann disease	Camurati-Engelmann disease	TGFB1	NM_000660	c.652C>T	p.R218C	Heterozygous	PS4,PM1,PM2,PM6,PP3,PP5,PP4,PP2	Pathogenic	de novo	Yes,PMID:10973241
GSD1269	male	26	No	Nonconsanguineous	SLCO2A1 positive	Hypertrophic osteoarthropathy	Hypertrophic osteoarthropathy	SLCO2A1	NM_005630	c.1375T>C; c.96+4A>C	p.C459R	Compound heterozygous	PM1, PM2,PP3,PP4; PM2,PP4	Likely pathogenic; Uncertain significance	unknown	novel
GSD1902	male	26	No	Nonconsanguineous	SLCO2A1 positive	Hypertrophic osteoarthropathy	Hypertrophic osteoarthropathy	SLCO2A1	NM_005630	c.1286A>G; c.669C>G	p.Y429C;p.Y223X	Compound heterozygous	PM2,PP3,PP4,PP2; PVS1,PM2,PP4	Likey pathogenic; Pathogenic	unknown	novel
GSD1922	male	26	No	Nonconsanguineous	COL1A1/2 negative	Osteogenesis imperfecta
GSD0225	male	26	No	Nonconsanguineous	SLCO2A1 negative	Hypertrophic osteoarthropathy		暂无
GSD1605	female	27	No	Nonconsanguineous	No genetic testing	Osteogenesis imperfecta
GSD2100	male	27	No	Nonconsanguineous	COL1A1/2 negative	Osteogenesis imperfecta
GSD2238	male	27	No	Nonconsanguineous	COL1A1/2 negative	Osteogenesis imperfecta
GSD1399	male	27	No	Consanguineous	CYP2R1 negative	Hyperparathyroidism, skeletal deformity	Schwartz-Jampel syndrome, type 1	HSPG2	NM_001291860	c.3995C>T; c.958+5G>A	p.T1332I	Compound heterozygous	PM2,PM6,PP3,PP4; PM2,PM6,PP4	Likely pathogenic; Uncertain significance	unknown	novel
GSD0804	male	28	No	Nonconsanguineous	No genetic testing	Mucolipidosis	Mucolipidosis III	GNPTAB	NM_024312	c.88_89del:p.T30fs; c.2715+1G>A		Compound heterozygous	PVS1,PM2,PP5; PVS1,PM2,PP3,PP5	Pathogenic; Pathogenic	paternal; maternal	Yes,PMID:29872134; PMID:16116615
GSD2861	female	28	No？	Nonconsanguineous	No genetic testing	Hypophosphatemic rickets	Hypophosphatemic rickets with hypercalciuria	SLC34A3	NM_001177316	c.1093G>A；c.1202C>G	p.D365N; p.P401R	Compound heterozygous	PM2,PM3,PP2,PP3,PP4; PM2,PM6,PP2,PP3,PP4	Likely pathogenic; Likely pathogenic	paternal; de novo	novel
GSD0313	female	28	Yes	Nonconsanguineous	PHEXnegative	Hypophosphatemic rickets
GSD01185	male	29	No	Nonconsanguineous	No genetic testing	Mucopolysaccharide	Kniest dysplasia	COL2A1	NM_001844	c.654+1G>C		Heterozygous	PVS1,PM2,PP3	Pathogenic	de novo	Novel
GSD415	male	29	No	Nonconsanguineous	No genetic testing	Mucolipidosis	Mannosidosis, alpha	MAN2B1	NM_001173498	c.1828-3C>-；c.764-11G>A		Compound heterozygous	PM2,PM6,PP4; PM2,PP4	Likely pathogenic; Uncertain significance	de novo; paternal	novel
GSD438	male	29	No	Nonconsanguineous	SLCO2A1 negative	Hypertrophic osteoarthropathy		暂无
GSD1263	male	29	Yes	Nonconsanguineous	PHEXnegative	Hypophosphatemic rickets
GSD2978	female	30	No	Nonconsanguineous	No genetic testing	Wrist deformity
GSD2051	male	31	No	Nonconsanguineous	HOXD13negative	Brachydactyly	Brachydactyly	GDF5	NM_000557	c.359G>A	p.R120Q	Heterozygous	PM2,BS2	Likely benign	de novo	novel
GSD0162	female	32	No	Nonconsanguineous	COL2A1positive	Spondyloepiphyseal dysplasia	Multiple epiphyseal dysplasia	COL2A1	NM_001844	c.2033G>A	p.G678E	Heterozygous	PM2,PM6,PP3,PP4,PP2	Likely pathogenic	de novo	Yes,PMID:32071555
GSD1491	female	32	Yes	Nonconsanguineous	COL1A2positive	Osteogenesis imperfecta	Osteogenesis imperfecta I	COL1A2	NM_000089	c.1009G>A	p.G337S	Heterozygous	PM2,PP2,PP3,PP4,PP5	Likely pathogenic	unknown	Yes,PMID:8829649
GSD2090	female	32	No	Nonconsanguineous	RUNX2negative	Cleidocranial dysplasia
GSD2692	male	33.5	No	Nonconsanguineous	SHOXnegative	Spondyloepiphyseal dysplasia
GSD0714	male	34	No	Nonconsanguineous	CLCN5positive	Dent disease	Dent disease	CLCN5	NM_001127899	c.244delG	p.G82fs	X-Linked	PVS1,PM2,PP1,PP4	Pathogenic	de novo	Yes,PMID:24428215
GSD0077	female	34	No	Nonconsanguineous	No genetic testing	Spondyloepiphyseal dysplasia	Mucopolysaccharidosis IVa	GALNS	NM_001323543	c.614T>C	p.L205P	Homozygous	PM2,PP2,PP3,PP4,PP5	Likely pathogenic	paternal	Yes,PMID:24120057
GSD1961	female	34	Yes	Nonconsanguineous	No genetic testing	Hypophosphatemic rickets	Hypophosphatemic rickets	PHEX	NM_001282754	c.2011C>A	p.P671T	X-Linked	PM2,PM6,PP4,PP2	Likely pathogenic	de novo	novel
GSD2201	male	34	Yes	Nonconsanguineous	OPG, TGFB1negative	Camurati-Engelmann disease	Loeys-Dietz syndrome 4	TGFB2	NM_001135599	c.220A>C	p.T74P	Heterozygous	PM2,PP1,PP3,PP2,PP4	Likely pathogenic	unknown（爸爸去世	novel
GSD0448	male	35	No	Nonconsanguineous	COL1A1/2 negative	Osteogenesis imperfecta
GSD1263	female	36	No	Nonconsanguineous	No genetic testing	Hajdu-Cheney syndrome	Hajdu-Cheney syndrome	NOTCH2	NM_024408	c.6622C>T	p.Q2208X	Heterozygous	PVS1,PM2,PM6,PP4,PP5	Pathogenic	de novo	Yes,PMID:21378985
GSD094	male	36	No	Nonconsanguineous	CLCN7、FKBP9、DCSTAMP、MESPI negative	Osteopetrosis
GSD2329	female	37	No	Nonconsanguineous	P4HBpositive	Osteogenesis imperfecta	Cole-Carpenter syndrome 1	P4HB	NM_000918	c.1198T>C	p.C400R	Heterozygous	PM2,PM6,PP3,PP2,PP4	Likely pathogenic	de novo	Yes,PMID:30913006
GSD1434	female	37	Yes	Consanguineous	No genetic testing	Polydactyly with epiphyseal dysplasia
GSD2397	female	37	No	Nonconsanguineous	No genetic testing	Enlargement of finger joint
GSD0818	male	37	No	Nonconsanguineous	COL1A1/2 negative	Osteogenesis imperfecta	Osteoporosis, X-linked	PLS3	NM_005032	c.1512-1G>C		X-Linked	PVS1,PM2,PP3	Pathogenic	unknown	novel
GSD1853	male	37	No	Nonconsanguineous	COL1A1/2 negative	Osteogenesis imperfecta
GSD2089	male	38	Yes	Nonconsanguineous	COL2A1positive	Spondyloepiphyseal dysplasia	Spondyloepiphyseal dysplasia congenita	COL2A1	NM_001844	c.1340G>C	p.G447A	Heterozygous	PM2,PM5,PM6,PP3,PP4	Likely pathogenic	de novo	Yes,PMID:21924244
GSD0205	male	40	Yes	Nonconsanguineous	COL2A1positive	Osteoarthritis	Hypochondrogenesis	COL2A1	NM_001844	c.2155C>T	p.G679E	Heterozygous	PM2,PP2,PP3,PP4	Likely pathogenic	unknown	Yes,PMID:1975693
GSD1228	male	41	Yes	Nonconsanguineous	COL1A2positive	Osteogenesis imperfecta	Osteogenesis imperfecta IV	COL1A2	NM_000089	c.3359A>T	p.D1120V	Heterozygous	PM2,PM6,PP2,PP3,PP4	Likely pathogenic	de novo	Novel
GSD0258	female	42	No	Consanguineous	No genetic testing	Hypophosphatemic rickets	Hypophosphatemic rickets, autosomal recessive, type 1	DMP1	NM_001079911	c.2T>C	p.M1T	Homozygous	PVS1,PM2,PM5,PP4	Pathogenic	de novo	novel
GSD0153	male	42	Yes	Nonconsanguineous	No genetic testing	Mucolipidosis	Progressive pseudorheumatoid dysplasia	WISP3	NM_198239	c.670dupA	p.W223fs	Homozygous	PVS1,PM2,PP4	Pathogenic	paternal	Yes,PMID:20426955
GSD2682	female	42	No	Nonconsanguineous	COL1A1/2 negative	Osteogenesis imperfecta	Osteogenesis imperfecta IV	COL1A2	NM_000089	r.spl		Heterozygous	PM2,PM5,PP3,PP4	Likely pathogenic	de novo	Yes,PMID:17078022
GSD2423	male	43	No	Nonconsanguineous	COL1A1/2 negative	Osteogenesis imperfecta
GSD2416	male	44	No	Consanguineous	WISP3negative	Progressive pseudorheumatoid dysplasia	Mucopolysaccharidosis IVa	GALNS	NM_000512	c.911G>A	p.G304D	Homozygous	PM1,PM2,PM5,PP3	Likely pathogenic	de novo	Yes,PMID:24120057
GSD1492	male	48	Yes	Nonconsanguineous	COL2A1negative	Spondyloepiphyseal dysplasia	Spondyloepiphyseal dysplasia, Kimberley type	ACAN	NM_001135	c.1508C>A	p.T503K	Heterozygous	PM2,PP1,PP3,PP2,PP4	Likely pathogenic	maternal	novel
GSD1270	female	59	Yes	Nonconsanguineous	NOTCH2negative	Hajdu-Cheney syndrome	Osteogenesis imperfecta I	COL1A1	NM_000088	c.3595A>G	p.S1199G	Heterozygous	PS1,PM2,PP2,PP5	Likely pathogenic	unknown（妈妈去世	Yes,PMID:21667357
